# Supplementary material for: One-Step Lignin Refining Process: The Influence of the Solvent Nature on the Properties and Quality of Fractions
Source: Polymers (Basel). 2022 Jun 11;14(12):2363. doi: 10.3390/polym14122363 (PMC9227930; doi:10.3390/polym14122363)
Supplement: Supplementary file 1 [file polymers-14-02363-s001.zip]

Archive with 1 entries (1 files):
- polymers-1748530-supplementary.pdf
